# Supplementary material for: Adipose Tissue in Chagas Disease: A Neglected Component of Pathogenesis
Source: Pathogens. 2025 Mar 31;14(4):339. doi: 10.3390/pathogens14040339 (PMC12030347; doi:10.3390/pathogens14040339)
Supplement: Supplementary file 1 [file pathogens-14-00339-s001.zip]

Archive with 1 entries (1 files):
- pathogens-3429657-supplementary.pdf
